# Supplementary material for: Uncoupling Splicing From Transcription Using Antisense Oligonucleotides Reveals a Dual Role for I Exon Donor Splice Sites in Antibody Class Switching
Source: Front Immunol. 2020 May 8;11:780. doi: 10.3389/fimmu.2020.00780 (PMC7233311; doi:10.3389/fimmu.2020.00780)
Supplement: Supplementary file 1 [file Table_1.xlsx]

## Sheet: Feuil1
Supplementary table 1: Primers used for ChIP, RT-PCR and quantitative RT-PCR experiments
Name	Sequence	ChIP	RT-PCR	qRT-PCR
hMT promoter-for	5' CCCGGTCTCTCGAGCTATAAAC 3'	x
hMT promoter-rev	5' GGTTCGCTGGGACTTGGA 3'	x
hMT promoter-Probe	5' CTGCTTGCATGTGGAATTGTGAGCG 3'	x
Sγ1-U-for	5' AGGACACAAGACCTGCAAAAGAG 3'	x		x
Sγ1-U-rev	5' CCCAGGAGCTGCTGAACCT 3'	x		x
Sγ1-U-Probe	5' TGAGGCTGGTAAGAGTAACAAGGTAACCTGGG 3'	x		x
Sγ1-D-for	5' CAGGCAAACTAAACCAGTGGG 3'	x
Sγ1-D-rev	5' AGGATGTCCACCCTCACCCAGGC 3'	x
Sµ-U-for	5' TCTAAAATGCGCTAAACTGAGG 3'	x
Sµ-U-rev	5' AGCGTAGCATAGCTGAGCTC 3'	x
Sµ-D-for	5' CTGAATGAGTTTCACCAGGCC 3'	x
Sµ-D-rev	5' GGCCTGTCCTGCTTGGCTTC 3'	x
Sγ2b-U-for	5' AGCTCCAAAAGCTCAGCAGAC 3'	x
Sγ2b-U-rev	5' AGCCCCAGCTTACAAAGAGCT 3'	x
Sγ2b-D-for	5' GGTGGGAATATGAGGGAGAAGTCCTAG 3'	x
Sγ2b-D-rev	5' TTCCACCTGCCTCAGCTCTCCCACAGC 3'	x
Iμ-for	5'-TTGACATTCTGGTCAAAACGGC		x
Cμ-rev	5'-TCTGAACCTTCAAGGATGCTCTTG		x
Iγ1-for	5'-CCAAAACAGGAACAGAGACGG		x
Cγ1-rev	5'-TAGACAGATGGGGGTGTCGT		x
Actin-for	5’ CGATGCCCTGAGGCTCTT 3’		x
Actin-rev	5'-TAAAACGCAGCTCAGTAACAGTCCG		x
Iμ-for-Q	5'-ACCTGGGAATGTATGGTTGTGGCTT			x
Iγ1-for-Q	5'-GAACCAAGGAAGCTGAGCCC			x
Iε-for-Q	5'-AGATTCACAACGCCTGGGAG			x
Cγ1-rev-Q	5'-ATGGAGTTAGTTTGGGCAGCA			x
Cε-rev-Q	5'-AATACCAGGTCACAGTCACAGG			x
Sγ1U-rev-Q	5'-AATGCTGGGATTGATCCTGGG			x
SεU-rev-Q	5'-GCAAACCCTTTTGCTCAGGG			x
Gapdh-probe	Mm99999915_g1 (Life Technologies)			x
AID-probe	Mm01184115_m1 (Life Technologies)			x
